# Supplementary material for: Proinflammatory Polyphosphate Increases in Plasma of Obese Children with Insulin Resistance and Adults with Severe Type 2 Diabetes
Source: Nutrients. 2022 Nov 1;14(21):4601. doi: 10.3390/nu14214601 (PMC9654964; doi:10.3390/nu14214601)
Supplement: Supplementary file 1 [file nutrients-14-04601-s001.zip]

Archive with 1 entries (1 files):
- nutrients-1990940-supplementary.pdf
